# Supplementary material for: Gadd45g insufficiency drives the pathogenesis of myeloproliferative neoplasms
Source: Nat Commun. 2024 Apr 6;15:2989. doi: 10.1038/s41467-024-47297-2 (PMC10998908; doi:10.1038/s41467-024-47297-2)
Supplement: Supplementary file 4 — Supplementary Data 1 [file 41467_2024_47297_MOESM4_ESM.xlsx]

## Sheet: Sheet1
Supplementary Data1. Proteins detected by LC-MS/MS by anti-GADD45g IP in c-kit+ BM cells of wild-type mice.
Identified by	Total	Accession				Names	Length	Molecular Weight （kDa）	Coverage(%)	Peptide	Unique Peptide
GADD45g	473	Q6IWE2				Beta-actin (Fragment) OS=Mus musculus OX=10090 GN=Actb PE=2 SV=1 - [Q6IWE2_MOUSE]	77	8.5881	85.71	4	1
		Q58E70				Tpm3 protein OS=Mus musculus OX=10090 GN=Tpm3 PE=2 SV=1 - [Q58E70_MOUSE]	248	29.0027	64.52	20	2
		Q8C7C3				Uncharacterized protein OS=Mus musculus OX=10090 GN=Tpm3 PE=2 SV=1 - [Q8C7C3_MOUSE]	248	28.8787	62.5	19	0
		Q3U781				MCG21131, isoform CRA_a OS=Mus musculus OX=10090 GN=Srsf3 PE=2 SV=1 - [Q3U781_MOUSE]	124	14.1942	54.84	7	6
		A2NVE9				Immnuoglobulin kappa light chain (Fragment) OS=Mus musculus OX=10090 PE=4 SV=1 - [A2NVE9_MOUSE]	108	11.8879	50.93	4	4
		P61358				60S ribosomal protein L27 OS=Mus musculus OX=10090 GN=Rpl27 PE=1 SV=2 - [RL27_MOUSE]	136	15.7877	50.74	7	7
		Q9CQ19				Myosin regulatory light polypeptide 9 OS=Mus musculus OX=10090 GN=Myl9 PE=1 SV=3 - [MYL9_MOUSE]	172	19.8415	50.58	8	4
		P62889				60S ribosomal protein L30 OS=Mus musculus OX=10090 GN=Rpl30 PE=1 SV=2 - [RL30_MOUSE]	115	12.7757	50.43	6	6
		Q8BGF4				TSG-5A OS=Mus musculus OX=10090 GN=Tnfsg5 PE=2 SV=1 - [Q8BGF4_MOUSE]	40	4.61234	50	1	1
		F8WJ41				40S ribosomal protein S15a (Fragment) OS=Mus musculus OX=10090 GN=Rps15a PE=1 SV=1 - [F8WJ41_MOUSE]	108	12.3027	50	6	6
		P47754				F-actin-capping protein subunit alpha-2 OS=Mus musculus OX=10090 GN=Capza2 PE=1 SV=3 - [CAZA2_MOUSE]	286	32.9466	49.65	9	8
		A0A3Q4EH04				MCG17902, isoform CRA_d OS=Mus musculus OX=10090 GN=Srsf7 PE=1 SV=1 - [A0A3Q4EH04_MOUSE]	137	15.7528	46.72	8	7
		O89055				Nonmuscle myosin heavy chain-A (Fragment) OS=Mus musculus OX=10090 GN=Myh9 PE=2 SV=1 - [O89055_MOUSE]	157	18.1666	46.5	7	1
		D3YVM5				60S acidic ribosomal protein P0 (Fragment) OS=Mus musculus OX=10090 GN=Rplp0 PE=1 SV=1 - [D3YVM5_MOUSE]	145	16.0464	44.14	5	5
		O55142				60S ribosomal protein L35a OS=Mus musculus OX=10090 GN=Rpl35a PE=1 SV=2 - [RL35A_MOUSE]	110	12.5457	43.64	6	6
		G3UYV7				40S ribosomal protein S28 (Fragment) OS=Mus musculus OX=10090 GN=Rps28 PE=1 SV=1 - [G3UYV7_MOUSE]	56	6.34037	41.07	2	2
		Q3TKM9				Actin-related protein 2/3 complex subunit 5 OS=Mus musculus OX=10090 GN=Arpc5 PE=2 SV=1 - [Q3TKM9_MOUSE]	151	16.2183	41.06	5	5
		P01654				Ig kappa chain V-III region PC 2880/PC 1229 OS=Mus musculus OX=10090 PE=1 SV=1 - [KV3A1_MOUSE]	111	11.9728	40.54	3	2
		A0A0R4J1P2				Tropomyosin alpha-3 chain OS=Mus musculus OX=10090 GN=Tpm3 PE=1 SV=1 - [A0A0R4J1P2_MOUSE]	284	32.8428	40.49	14	0
		Q8C2K0				Uncharacterized protein OS=Mus musculus OX=10090 GN=Rpl12 PE=2 SV=1 - [Q8C2K0_MOUSE]	164	17.7955	39.63	5	5
		E9Q452				Tropomyosin alpha-1 chain OS=Mus musculus OX=10090 GN=Tpm1 PE=1 SV=1 - [E9Q452_MOUSE]	281	32.4756	39.15	13	0
		A2NU19				VH coding region (Fragment) OS=Mus musculus OX=10090 PE=4 SV=1 - [A2NU19_MOUSE]	119	13.5078	38.66	4	4
		P47753				F-actin-capping protein subunit alpha-1 OS=Mus musculus OX=10090 GN=Capza1 PE=1 SV=4 - [CAZA1_MOUSE]	286	32.9193	38.46	7	6
		Q7TPR4				Alpha-actinin-1 OS=Mus musculus OX=10090 GN=Actn1 PE=1 SV=1 - [ACTN1_MOUSE]	892	103.004	37.56	31	21
		A2NXE8				Fd (Fragment) OS=Mus musculus OX=10090 PE=2 SV=1 - [A2NXE8_MOUSE]	51	5.75882	37.25	1	1
		E9Q453				Tropomyosin alpha-1 chain OS=Mus musculus OX=10090 GN=Tpm1 PE=1 SV=1 - [E9Q453_MOUSE]	245	28.4656	36.73	10	2
		A0A1B0GR60				Ferritin OS=Mus musculus OX=10090 GN=Ftl1 PE=1 SV=1 - [A0A1B0GR60_MOUSE]	160	17.9881	36.25	4	4
		O08692				Neutrophilic granule protein OS=Mus musculus OX=10090 GN=Ngp PE=1 SV=1 - [NGP_MOUSE]	167	19.3196	35.93	6	6
		A0JLV3				Histone H2B (Fragment) OS=Mus musculus OX=10090 GN=Hist1h2bj PE=2 SV=1 - [A0JLV3_MOUSE]	123	13.5704	35.77	4	4
		Q91VE7				Cathelicidin (Fragment) OS=Mus musculus OX=10090 GN=Cramp PE=3 SV=1 - [Q91VE7_MOUSE]	105	11.9311	33.33	3	3
		P97351				40S ribosomal protein S3a OS=Mus musculus OX=10090 GN=Rps3a PE=1 SV=3 - [RS3A_MOUSE]	264	29.8657	32.95	9	9
		P62911				60S ribosomal protein L32 OS=Mus musculus OX=10090 GN=Rpl32 PE=1 SV=2 - [RL32_MOUSE]	135	15.8498	32.59	4	4
		Q6PDM2				Serine/arginine-rich splicing factor 1 OS=Mus musculus OX=10090 GN=Srsf1 PE=1 SV=3 - [SRSF1_MOUSE]	248	27.7278	31.85	9	9
		A0A075B5M7				Immunoglobulin kappa variable 5-39 OS=Mus musculus OX=10090 GN=Igkv5-39 PE=1 SV=7 - [A0A075B5M7_MOUSE]	95	10.339	31.58	2	2
		Q9R0P5				Destrin OS=Mus musculus OX=10090 GN=Dstn PE=1 SV=3 - [DEST_MOUSE]	165	18.5095	31.52	5	4
		A0A075B5M2				Immunoglobulin kappa chain variable 4-61 OS=Mus musculus OX=10090 GN=Igkv4-61 PE=4 SV=7 - [A0A075B5M2_MOUSE]	94	10.1467	30.85	2	2
		A0A140T8T4				Ribosomal protein L9, pseudogene 6 OS=Mus musculus OX=10090 GN=Rpl9-ps6 PE=4 SV=1 - [A0A140T8T4_MOUSE]	192	21.8398	30.73	5	5
		Q545F8				40S ribosomal protein S4 OS=Mus musculus OX=10090 GN=Rps4x PE=2 SV=1 - [Q545F8_MOUSE]	245	27.4868	30.61	8	8
		A0A1L1SQA8				40S ribosomal protein S25 OS=Mus musculus OX=10090 GN=Rps25 PE=1 SV=1 - [A0A1L1SQA8_MOUSE]	93	10.3027	30.11	3	3
		A2NMA3				Anti-carcinoma embryonic antigen light chain variable region (Fragment) OS=Mus musculus OX=10090 PE=2 SV=1 - [A2NMA3_MOUSE]	107	11.6368	29.91	3	3
		Q8BMK4				Cytoskeleton-associated protein 4 OS=Mus musculus OX=10090 GN=Ckap4 PE=1 SV=2 - [CKAP4_MOUSE]	575	63.6536	29.57	15	15
		P0DP26				Calmodulin-1 OS=Mus musculus OX=10090 GN=Calm1 PE=1 SV=1 - [CALM1_MOUSE]	149	16.8268	29.53	5	5
		Q5SUA5				Unconventional myosin-Ig OS=Mus musculus OX=10090 GN=Myo1g PE=1 SV=1 - [MYO1G_MOUSE]	1024	117.153	29.39	22	21
		Q6PJ18				Tpm2 protein OS=Mus musculus OX=10090 GN=Tpm2 PE=2 SV=1 - [Q6PJ18_MOUSE]	284	32.9376	29.23	10	2
		Q3TKR5				Ribosomal protein L5 OS=Mus musculus OX=10090 GN=Rpl5 PE=2 SV=1 - [Q3TKR5_MOUSE]	296	34.2477	29.05	9	9
		P57780				Alpha-actinin-4 OS=Mus musculus OX=10090 GN=Actn4 PE=1 SV=1 - [ACTN4_MOUSE]	912	104.911	28.73	23	13
		Q6P8R3				C-X-C motif chemokine OS=Mus musculus OX=10090 GN=Pf4 PE=2 SV=1 - [Q6P8R3_MOUSE]	105	11.2372	28.57	3	3
		E2FHV9				Protease serine 34 OS=Mus musculus OX=10090 PE=3 SV=1 - [E2FHV9_MOUSE]	314	34.6195	28.03	8	8
		A0A075B5N4				Immunoglobulin kappa chain variable 8-27 OS=Mus musculus OX=10090 GN=Igkv8-27 PE=4 SV=1 - [A0A075B5N4_MOUSE]	100	10.9693	28	3	1
		P59999				Actin-related protein 2/3 complex subunit 4 OS=Mus musculus OX=10090 GN=Arpc4 PE=1 SV=3 - [ARPC4_MOUSE]	168	19.6543	27.98	5	5
		A0A1B0GQZ1				39S ribosomal protein L23, mitochondrial OS=Mus musculus OX=10090 GN=Mrpl23 PE=1 SV=1 - [A0A1B0GQZ1_MOUSE]	101	11.8831	27.72	2	2
		A0A140T8M4				Immunoglobulin kappa variable 8-19 OS=Mus musculus OX=10090 GN=Igkv8-19 PE=1 SV=2 - [A0A140T8M4_MOUSE]	101	11.1093	27.72	3	1
		A0A4E9FSP6				IgL2 (Fragment) OS=Mus musculus OX=10090 GN=IGLC2 PE=4 SV=1 - [A0A4E9FSP6_MOUSE]	92	9.89579	27.17	2	2
		A0A2I3BQC0				Predicted gene 7324 (Fragment) OS=Mus musculus OX=10090 GN=Gm7324 PE=4 SV=1 - [A0A2I3BQC0_MOUSE]	30	3.23368	26.67	1	1
		P01660				Ig kappa chain V-III region PC 3741/TEPC 111 OS=Mus musculus OX=10090 PE=1 SV=1 - [KV3A8_MOUSE]	111	12.0919	26.13	2	1
		Q920E9				Pterin-mimicking anti-idiotope kappa chain variable region (Fragment) OS=Mus musculus OX=10090 PE=4 SV=1 - [Q920E9_MOUSE]	111	12.039	26.13	2	1
		A0A140T8N7				Immunoglobulin kappa chain variable 6-25 (Fragment) OS=Mus musculus OX=10090 GN=Igkv6-25 PE=4 SV=2 - [A0A140T8N7_MOUSE]	115	12.7312	26.09	2	1
		Q9WTI7				Unconventional myosin-Ic OS=Mus musculus OX=10090 GN=Myo1c PE=1 SV=2 - [MYO1C_MOUSE]	1063	121.868	25.96	24	23
		Q80UW7				IQ motif containing GTPase activating protein 1 OS=Mus musculus OX=10090 GN=Iqgap1 PE=2 SV=1 - [Q80UW7_MOUSE]	1657	188.652	25.83	36	36
		D3YUT3				40S ribosomal protein S19 (Fragment) OS=Mus musculus OX=10090 GN=Rps19 PE=1 SV=2 - [D3YUT3_MOUSE]	133	14.8869	25.56	5	5
		Q920E7				Pterin-mimicking anti-idiotope heavy chain variable region (Fragment) OS=Mus musculus OX=10090 PE=4 SV=1 - [Q920E7_MOUSE]	119	13.0173	25.21	2	1
		P11031				Activated RNA polymerase II transcriptional coactivator p15 OS=Mus musculus OX=10090 GN=Sub1 PE=1 SV=3 - [TCP4_MOUSE]	127	14.4184	25.2	3	3
		P18760				Cofilin-1 OS=Mus musculus OX=10090 GN=Cfl1 PE=1 SV=3 - [COF1_MOUSE]	166	18.5477	24.7	4	3
		A2MY50				Anti-acid phosphatase variable light chain 11 (Fragment) OS=Mus musculus OX=10090 PE=2 SV=1 - [A2MY50_MOUSE]	114	12.4484	24.56	3	3
		Q3TM67				PUA domain-containing protein OS=Mus musculus OX=10090 GN=Dkc1 PE=2 SV=1 - [Q3TM67_MOUSE]	509	57.3653	24.56	11	11
		Q05144				Ras-related C3 botulinum toxin substrate 2 OS=Mus musculus OX=10090 GN=Rac2 PE=1 SV=1 - [RAC2_MOUSE]	192	21.4271	24.48	4	3
		G3UZJ5				Casein kinase II subunit beta (Fragment) OS=Mus musculus OX=10090 GN=Csnk2b PE=1 SV=2 - [G3UZJ5_MOUSE]	206	23.6052	23.79	4	4
		P63276				40S ribosomal protein S17 OS=Mus musculus OX=10090 GN=Rps17 PE=1 SV=2 - [RS17_MOUSE]	135	15.5144	23.7	5	5
		B1AXW5				Peroxiredoxin-1 (Fragment) OS=Mus musculus OX=10090 GN=Prdx1 PE=1 SV=8 - [B1AXW5_MOUSE]	169	18.8577	23.67	4	4
		Q58DZ1				Rpl31 protein OS=Mus musculus OX=10090 GN=Rpl31 PE=2 SV=1 - [Q58DZ1_MOUSE]	72	8.04734	23.61	2	2
		P84096				Rho-related GTP-binding protein RhoG OS=Mus musculus OX=10090 GN=Rhog PE=1 SV=1 - [RHOG_MOUSE]	191	21.2949	23.56	4	3
		A0A075B5R5				Immunoglobulin heavy variable 4-1 (Fragment) OS=Mus musculus OX=10090 GN=Ighv4-1 PE=1 SV=7 - [A0A075B5R5_MOUSE]	116	12.8656	23.28	2	2
		Q5NC80				Nucleoside diphosphate kinase (Fragment) OS=Mus musculus OX=10090 GN=Nme1 PE=1 SV=1 - [Q5NC80_MOUSE]	127	14.0834	22.83	2	2
		Q60737				Casein kinase II subunit alpha OS=Mus musculus OX=10090 GN=Csnk2a1 PE=1 SV=2 - [CSK21_MOUSE]	391	45.1048	22.51	7	6
		D3YV25				ADP-ribosylation factor 3 (Fragment) OS=Mus musculus OX=10090 GN=Arf3 PE=4 SV=1 - [D3YV25_MOUSE]	49	5.31506	22.45	1	1
		E9Q748				Antileukoproteinase OS=Mus musculus OX=10090 GN=Slpi PE=1 SV=1 - [E9Q748_MOUSE]	107	11.9227	22.43	3	3
		G3UZ34				116 kDa U5 small nuclear ribonucleoprotein component OS=Mus musculus OX=10090 GN=Eftud2 PE=1 SV=1 - [G3UZ34_MOUSE]	962	108.271	22.25	18	18
		G3UY98				N6-adenosine-methyltransferase subunit METTL3 OS=Mus musculus OX=10090 GN=Mettl3 PE=1 SV=1 - [G3UY98_MOUSE]	36	4.28923	22.22	1	1
		Q5M9L1				60S ribosomal protein L36 OS=Mus musculus OX=10090 GN=Rpl36 PE=2 SV=1 - [Q5M9L1_MOUSE]	105	12.2889	21.9	4	4
		Q64433				10 kDa heat shock protein, mitochondrial OS=Mus musculus OX=10090 GN=Hspe1 PE=1 SV=2 - [CH10_MOUSE]	102	10.9559	21.57	2	2
		D3Z1Z8				Stathmin (Fragment) OS=Mus musculus OX=10090 GN=Stmn1 PE=1 SV=1 - [D3Z1Z8_MOUSE]	102	11.7222	21.57	2	2
		Q9ER88				28S ribosomal protein S29, mitochondrial OS=Mus musculus OX=10090 GN=Dap3 PE=1 SV=1 - [RT29_MOUSE]	391	44.6712	21.48	7	7
		S4R1E5				Glutathione peroxidase OS=Mus musculus OX=10090 GN=Gpx4 PE=1 SV=1 - [S4R1E5_MOUSE]	157	17.9248	20.38	3	3
		A0A075B5J9				Immunoglobulin kappa variable 17-127 OS=Mus musculus OX=10090 GN=Igkv17-127 PE=4 SV=7 - [A0A075B5J9_MOUSE]	113	12.322	20.35	1	1
		P0C0S6				Histone H2A.Z OS=Mus musculus OX=10090 GN=H2afz PE=1 SV=2 - [H2AZ_MOUSE]	128	13.5446	20.31	3	1
		O55128				Histone deacetylase complex subunit SAP18 OS=Mus musculus OX=10090 GN=Sap18 PE=1 SV=1 - [SAP18_MOUSE]	153	17.584	20.26	3	3
		Q61878				Bone marrow proteoglycan OS=Mus musculus OX=10090 GN=Prg2 PE=1 SV=1 - [PRG2_MOUSE]	223	24.2396	20.18	4	4
		A0A075B5T6				Immunoglobulin heavy variable V10-3 (Fragment) OS=Mus musculus OX=10090 GN=Ighv10-3 PE=4 SV=1 - [A0A075B5T6_MOUSE]	119	13.5357	20.17	2	1
		P02798				Metallothionein-2 OS=Mus musculus OX=10090 GN=Mt2 PE=1 SV=2 - [MT2_MOUSE]	61	6.11021	19.67	1	1
		Q9JM76				Actin-related protein 2/3 complex subunit 3 OS=Mus musculus OX=10090 GN=Arpc3 PE=1 SV=3 - [ARPC3_MOUSE]	178	20.5113	19.66	3	2
		P97461				40S ribosomal protein S5 OS=Mus musculus OX=10090 GN=Rps5 PE=1 SV=3 - [RS5_MOUSE]	204	22.875	19.61	4	4
		Q9CYL5				Golgi-associated plant pathogenesis-related protein 1 OS=Mus musculus OX=10090 GN=Glipr2 PE=1 SV=3 - [GAPR1_MOUSE]	154	17.0795	19.48	2	2
		A0A0A6YXQ0				Immunoglobulin heavy variable 8-8 (Fragment) OS=Mus musculus OX=10090 GN=Ighv8-8 PE=4 SV=1 - [A0A0A6YXQ0_MOUSE]	119	13.1768	19.33	2	2
		P60867				40S ribosomal protein S20 OS=Mus musculus OX=10090 GN=Rps20 PE=1 SV=1 - [RS20_MOUSE]	119	13.3643	19.33	2	2
		A0A1D5RLE4				Casein kinase II subunit alpha' (Fragment) OS=Mus musculus OX=10090 GN=Csnk2a2 PE=1 SV=1 - [A0A1D5RLE4_MOUSE]	238	28.4858	19.33	4	3
		Q9Z1V4				Olfactory receptor B6 (Fragment) OS=Mus musculus OX=10090 GN=Olfr45 PE=2 SV=1 - [Q9Z1V4_MOUSE]	223	24.1661	19.28	1	1
		F8WHN1				39S ribosomal protein L15, mitochondrial OS=Mus musculus OX=10090 GN=Mrpl15 PE=1 SV=1 - [F8WHN1_MOUSE]	52	5.56788	19.23	1	1
		A0A0G2JEP2				P2X purinoceptor 4 OS=Mus musculus OX=10090 GN=P2rx4 PE=1 SV=1 - [A0A0G2JEP2_MOUSE]	52	5.83921	19.23	1	1
		A0A1Y7VKY1				MCG116671 OS=Mus musculus OX=10090 GN=Gm11361 PE=3 SV=1 - [A0A1Y7VKY1_MOUSE]	152	17.7378	19.08	3	3
		P16546				Spectrin alpha chain, non-erythrocytic 1 OS=Mus musculus OX=10090 GN=Sptan1 PE=1 SV=4 - [SPTN1_MOUSE]	2472	284.422	18.97	39	39
		A2A5N1				14-3-3 protein beta/alpha (Fragment) OS=Mus musculus OX=10090 GN=Ywhab PE=1 SV=1 - [A2A5N1_MOUSE]	159	18.3372	18.87	3	2
		Q3UP87				Neutrophil elastase OS=Mus musculus OX=10090 GN=Elane PE=1 SV=1 - [ELNE_MOUSE]	265	28.6297	18.87	4	4
		Q3UZZ4				Olfactomedin-4 OS=Mus musculus OX=10090 GN=Olfm4 PE=2 SV=1 - [OLFM4_MOUSE]	505	57.2631	18.61	9	9
		A0A0A0MQG2				Spectrin beta chain, non-erythrocytic 1 (Fragment) OS=Mus musculus OX=10090 GN=Sptbn1 PE=1 SV=1 - [A0A0A0MQG2_MOUSE]	2092	244.099	18.59	34	34
		A0A075B677				Immunoglobulin kappa variable 4-53 OS=Mus musculus OX=10090 GN=Igkv4-53 PE=1 SV=1 - [A0A075B677_MOUSE]	97	10.3599	18.56	1	1
		Q6IRU2				Tropomyosin alpha-4 chain OS=Mus musculus OX=10090 GN=Tpm4 PE=1 SV=3 - [TPM4_MOUSE]	248	28.4504	18.55	5	5
		P17751				Triosephosphate isomerase OS=Mus musculus OX=10090 GN=Tpi1 PE=1 SV=4 - [TPIS_MOUSE]	299	32.1713	18.39	5	5
		Q5SYD0				Unconventional myosin-Id OS=Mus musculus OX=10090 GN=Myo1d PE=1 SV=1 - [MYO1D_MOUSE]	1006	116.007	18.29	18	16
		A0A0N4SV66				Histone H2A OS=Mus musculus OX=10090 GN=H2afj PE=1 SV=1 - [A0A0N4SV66_MOUSE]	126	13.6517	18.25	3	1
		A0A2S0DFH6				Anti-HIV fusion peptide monocolonal anitbody light chain vFP1.01 (Fragment) OS=Mus musculus OX=10090 PE=4 SV=1 - [A0A2S0DFH6_MOUSE]	112	12.3491	17.86	2	1
		A6PWZ2				Eukaryotic translation initiation factor 6 (Fragment) OS=Mus musculus OX=10090 GN=Eif6 PE=1 SV=1 - [A6PWZ2_MOUSE]	58	6.49128	17.24	1	1
		A0PJ91				Hsp90aa1 protein (Fragment) OS=Mus musculus OX=10090 GN=Hsp90aa1 PE=2 SV=1 - [A0PJ91_MOUSE]	565	65.8525	17.17	9	4
		A0A075B5N7				Immunoglobulin kappa variable 6-13 OS=Mus musculus OX=10090 GN=Igkv6-13 PE=1 SV=7 - [A0A075B5N7_MOUSE]	95	10.4339	16.84	2	2
		Q9R126				Eosinophil-associated ribonuclease 7 (Fragment) OS=Mus musculus OX=10090 GN=Ear7 PE=3 SV=1 - [Q9R126_MOUSE]	155	17.2445	16.77	2	2
		A0A286YDB7				Translocon-associated protein subunit alpha (Fragment) OS=Mus musculus OX=10090 GN=Ssr1 PE=1 SV=1 - [A0A286YDB7_MOUSE]	115	13.1031	16.52	2	2
		B1ARA3				60S ribosomal protein L26 (Fragment) OS=Mus musculus OX=10090 GN=Rpl26 PE=1 SV=1 - [B1ARA3_MOUSE]	103	12.2096	16.5	2	2
		P61161				Actin-related protein 2 OS=Mus musculus OX=10090 GN=Actr2 PE=1 SV=1 - [ARP2_MOUSE]	394	44.7322	16.5	5	5
		A0A0A6YWJ1				Transforming protein RhoA (Fragment) OS=Mus musculus OX=10090 GN=Rhoa PE=4 SV=1 - [A0A0A6YWJ1_MOUSE]	67	7.42172	16.42	1	1
		P01844				Ig lambda-2 chain C region OS=Mus musculus OX=10090 GN=Iglc2 PE=1 SV=1 - [LAC2_MOUSE]	104	11.2475	16.35	1	1
		B2CY77				Laminin receptor (Fragment) OS=Mus musculus OX=10090 GN=Rpsa PE=2 SV=1 - [B2CY77_MOUSE]	295	32.8295	16.27	4	4
		Q02257				Junction plakoglobin OS=Mus musculus OX=10090 GN=Jup PE=1 SV=3 - [PLAK_MOUSE]	745	81.7488	16.24	10	10
		Q91YK6				Rpl23a protein (Fragment) OS=Mus musculus OX=10090 GN=Rpl23a PE=2 SV=1 - [Q91YK6_MOUSE]	149	16.9297	16.11	2	2
		O70569				Ribosomal protein S14 OS=Mus musculus OX=10090 GN=rps14 PE=3 SV=1 - [O70569_MOUSE]	151	16.2905	15.89	2	2
		Q99JL6				Ribosomal protein OS=Mus musculus OX=10090 GN=Rpl10a PE=2 SV=1 - [Q99JL6_MOUSE]	133	15.0984	15.79	2	2
		J3QPS8				Eukaryotic translation initiation factor 5A-1 OS=Mus musculus OX=10090 GN=Eif5a PE=1 SV=1 - [J3QPS8_MOUSE]	76	8.43427	15.79	1	1
		A2A6Q8				Myosin light chain 4 (Fragment) OS=Mus musculus OX=10090 GN=Myl4 PE=1 SV=8 - [A2A6Q8_MOUSE]	191	21.0315	15.71	3	2
		B7FAU9				Filamin, alpha OS=Mus musculus OX=10090 GN=Flna PE=1 SV=1 - [B7FAU9_MOUSE]	2639	280.325	15.61	31	31
		A0A1W2P7H9				Enhancer of rudimentary homolog OS=Mus musculus OX=10090 GN=Erh PE=1 SV=1 - [A0A1W2P7H9_MOUSE]	71	8.19787	15.49	1	1
		E9Q405				Unconventional myosin-XVIIIa OS=Mus musculus OX=10090 GN=Myo18a PE=1 SV=1 - [E9Q405_MOUSE]	1700	193.526	15.47	24	24
		A0A286YE10				G protein-coupled receptor kinase OS=Mus musculus OX=10090 GN=Grk6 PE=1 SV=1 - [A0A286YE10_MOUSE]	542	62.1406	15.31	7	7
		Q9CXW4				60S ribosomal protein L11 OS=Mus musculus OX=10090 GN=Rpl11 PE=1 SV=4 - [RL11_MOUSE]	178	20.2396	15.17	3	3
		A0A2I3BQH3				Heterogeneous nuclear ribonucleoproteins C1/C2 (Fragment) OS=Mus musculus OX=10090 GN=Hnrnpc PE=1 SV=1 - [A0A2I3BQH3_MOUSE]	80	8.67248	15	1	1
		A0A2R8VHN3				Poly(rC)-binding protein 2 (Fragment) OS=Mus musculus OX=10090 GN=Pcbp2 PE=1 SV=1 - [A0A2R8VHN3_MOUSE]	168	17.7693	14.88	2	1
		Q9D1N9				39S ribosomal protein L21, mitochondrial OS=Mus musculus OX=10090 GN=Mrpl21 PE=1 SV=1 - [RM21_MOUSE]	209	23.3517	14.83	3	3
		A0A0R4J0L6				28S ribosomal protein S35, mitochondrial OS=Mus musculus OX=10090 GN=Mrps35 PE=1 SV=1 - [A0A0R4J0L6_MOUSE]	320	35.8945	14.69	4	4
		D3YZ09				H/ACA ribonucleoprotein complex subunit (Fragment) OS=Mus musculus OX=10090 GN=Gar1 PE=1 SV=1 - [D3YZ09_MOUSE]	198	20.4351	14.65	2	2
		A2AL12				Heterogeneous nuclear ribonucleoprotein A3 OS=Mus musculus OX=10090 GN=Hnrnpa3 PE=1 SV=1 - [A2AL12_MOUSE]	318	34.4545	14.47	4	3
		A0A0G2JGM6				Vitamin D-binding protein (Fragment) OS=Mus musculus OX=10090 GN=Gc PE=1 SV=1 - [A0A0G2JGM6_MOUSE]	125	14.1549	14.4	2	2
		Q3UAZ7				Uncharacterized protein (Fragment) OS=Mus musculus OX=10090 GN=Hmgb2 PE=2 SV=1 - [Q3UAZ7_MOUSE]	181	20.5205	14.36	2	2
		Q9CVB6				Actin-related protein 2/3 complex subunit 2 OS=Mus musculus OX=10090 GN=Arpc2 PE=1 SV=3 - [ARPC2_MOUSE]	300	34.3355	14.33	5	5
		Q3TCE7				Actin-related protein 2/3 complex subunit OS=Mus musculus OX=10090 GN=Arpc1b PE=2 SV=1 - [Q3TCE7_MOUSE]	372	41.0655	14.25	5	5
		A0A087WS17				TAR DNA-binding protein 43 (Fragment) OS=Mus musculus OX=10090 GN=Tardbp PE=1 SV=1 - [A0A087WS17_MOUSE]	78	8.82133	14.1	1	1
		Q61656				Probable ATP-dependent RNA helicase DDX5 OS=Mus musculus OX=10090 GN=Ddx5 PE=1 SV=2 - [DDX5_MOUSE]	614	69.2468	14.01	9	7
		B8YJF9				Lactoferrin OS=Mus musculus OX=10090 GN=Ltf PE=2 SV=1 - [B8YJF9_MOUSE]	707	77.76	13.86	7	7
		A4FU62				LOC207685 protein (Fragment) OS=Mus musculus OX=10090 GN=LOC207685 PE=2 SV=1 - [A4FU62_MOUSE]	233	24.8592	13.73	3	3
		Q9CPU0				Lactoylglutathione lyase OS=Mus musculus OX=10090 GN=Glo1 PE=1 SV=3 - [LGUL_MOUSE]	184	20.7964	13.59	3	3
		Q8VCX4				Igh protein OS=Mus musculus OX=10090 GN=Igh PE=2 SV=1 - [Q8VCX4_MOUSE]	489	53.1742	13.5	5	1
		P97425				Eosinophil cationic protein 2 OS=Mus musculus OX=10090 GN=Ear2 PE=2 SV=1 - [ECP2_MOUSE]	156	17.6088	13.46	2	2
		Q3UK68				NAC-A/B domain-containing protein OS=Mus musculus OX=10090 GN=Naca PE=2 SV=1 - [Q3UK68_MOUSE]	208	22.5664	13.46	2	2
		P62827				GTP-binding nuclear protein Ran OS=Mus musculus OX=10090 GN=Ran PE=1 SV=3 - [RAN_MOUSE]	216	24.4076	13.43	3	3
		P09602				Non-histone chromosomal protein HMG-17 OS=Mus musculus OX=10090 GN=Hmgn2 PE=1 SV=2 - [HMGN2_MOUSE]	90	9.41707	13.33	1	1
		Q9CPX7				28S ribosomal protein S16, mitochondrial OS=Mus musculus OX=10090 GN=Mrps16 PE=1 SV=1 - [RT16_MOUSE]	135	15.1819	13.33	1	1
		A0A1D5RL86				60S ribosomal protein L37a (Fragment) OS=Mus musculus OX=10090 GN=Rpl37a PE=1 SV=1 - [A0A1D5RL86_MOUSE]	60	6.7483	13.33	1	1
		Q8BZ07				Signal recognition particle 19, isoform CRA_c OS=Mus musculus OX=10090 GN=Srp19 PE=2 SV=1 - [Q8BZ07_MOUSE]	113	12.7427	13.27	1	1
		A0A075B5X6				Immunoglobulin heavy variable V1-67 OS=Mus musculus OX=10090 GN=Ighv1-67 PE=4 SV=1 - [A0A075B5X6_MOUSE]	98	10.9693	13.27	1	1
		Q8BRJ5				Uncharacterized protein (Fragment) OS=Mus musculus OX=10090 GN=Ybx1 PE=2 SV=1 - [Q8BRJ5_MOUSE]	83	9.68972	13.25	1	1
		E9Q5B6				Heterogeneous nuclear ribonucleoprotein D0 (Fragment) OS=Mus musculus OX=10090 GN=Hnrnpd PE=1 SV=1 - [E9Q5B6_MOUSE]	107	12.1313	13.08	1	1
		P63323				40S ribosomal protein S12 OS=Mus musculus OX=10090 GN=Rps12 PE=1 SV=2 - [RS12_MOUSE]	132	14.5156	12.88	2	2
		P16125				L-lactate dehydrogenase B chain OS=Mus musculus OX=10090 GN=Ldhb PE=1 SV=2 - [LDHB_MOUSE]	334	36.549	12.87	4	3
		P62830				60S ribosomal protein L23 OS=Mus musculus OX=10090 GN=Rpl23 PE=1 SV=1 - [RL23_MOUSE]	140	14.8561	12.86	2	2
		P62962				Profilin-1 OS=Mus musculus OX=10090 GN=Pfn1 PE=1 SV=2 - [PROF1_MOUSE]	140	14.9475	12.86	2	2
		Q8K426				Resistin-like gamma OS=Mus musculus OX=10090 GN=Retnlg PE=1 SV=1 - [RETNG_MOUSE]	117	12.5258	12.82	2	2
		A0A0G2JFK7				Actin-related protein 2/3 complex subunit 3 (Fragment) OS=Mus musculus OX=10090 GN=Arpc3 PE=1 SV=1 - [A0A0G2JFK7_MOUSE]	142	16.3813	12.68	2	1
		Q9D883				Splicing factor U2AF 35 kDa subunit OS=Mus musculus OX=10090 GN=U2af1 PE=1 SV=4 - [U2AF1_MOUSE]	239	27.7974	12.55	3	3
		G3X922				DnaJ heat shock protein family (Hsp40) member C13 OS=Mus musculus OX=10090 GN=Dnajc13 PE=1 SV=1 - [G3X922_MOUSE]	2243	254.278	12.53	25	25
		P62918				60S ribosomal protein L8 OS=Mus musculus OX=10090 GN=Rpl8 PE=1 SV=2 - [RL8_MOUSE]	257	28.0073	12.45	4	4
		Q80X85				28S ribosomal protein S7, mitochondrial OS=Mus musculus OX=10090 GN=Mrps7 PE=1 SV=1 - [RT07_MOUSE]	242	28.0447	12.4	2	2
		P10639				Thioredoxin OS=Mus musculus OX=10090 GN=Txn PE=1 SV=3 - [THIO_MOUSE]	105	11.6676	12.38	1	1
		O35295				Transcriptional activator protein Pur-beta OS=Mus musculus OX=10090 GN=Purb PE=1 SV=3 - [PURB_MOUSE]	324	33.8808	12.35	3	3
		P27659				60S ribosomal protein L3 OS=Mus musculus OX=10090 GN=Rpl3 PE=1 SV=3 - [RL3_MOUSE]	403	46.0808	12.16	5	5
		P40124				Adenylyl cyclase-associated protein 1 OS=Mus musculus OX=10090 GN=Cap1 PE=1 SV=4 - [CAP1_MOUSE]	474	51.5324	12.03	5	5
		D3YWF8				28S ribosomal protein S17, mitochondrial (Fragment) OS=Mus musculus OX=10090 GN=Mrps17 PE=1 SV=2 - [D3YWF8_MOUSE]	75	8.44976	12	1	1
		Q9DCU6				39S ribosomal protein L4, mitochondrial OS=Mus musculus OX=10090 GN=Mrpl4 PE=1 SV=1 - [RM04_MOUSE]	294	33.0525	11.9	3	3
		A0A494BAP3				Ferritin (Fragment) OS=Mus musculus OX=10090 GN=Fth1 PE=1 SV=1 - [A0A494BAP3_MOUSE]	59	6.82245	11.86	1	1
		P05064				Fructose-bisphosphate aldolase A OS=Mus musculus OX=10090 GN=Aldoa PE=1 SV=2 - [ALDOA_MOUSE]	364	39.3313	11.81	4	4
		F6RJE8				Phosphatidylinositol 5-phosphate 4-kinase type-2 alpha (Fragment) OS=Mus musculus OX=10090 GN=Pip4k2a PE=1 SV=1 - [F6RJE8_MOUSE]	214	24.6953	11.68	2	2
		Q9CQL5				39S ribosomal protein L18, mitochondrial OS=Mus musculus OX=10090 GN=Mrpl18 PE=1 SV=1 - [RM18_MOUSE]	180	20.6636	11.67	2	2
		P14131				40S ribosomal protein S16 OS=Mus musculus OX=10090 GN=Rps16 PE=1 SV=4 - [RS16_MOUSE]	146	16.435	11.64	2	2
		P03976				Ig kappa chain V-II region 17S29.1 OS=Mus musculus OX=10090 PE=1 SV=1 - [KV2A5_MOUSE]	113	12.3822	11.5	1	1
		P51881				ADP/ATP translocase 2 OS=Mus musculus OX=10090 GN=Slc25a5 PE=1 SV=3 - [ADT2_MOUSE]	298	32.9102	11.41	4	4
		A0A286YD18				Zinc finger protein 874a (Fragment) OS=Mus musculus OX=10090 GN=Zfp874a PE=4 SV=1 - [A0A286YD18_MOUSE]	158	17.7575	11.39	1	1
		P68040				Receptor of activated protein C kinase 1 OS=Mus musculus OX=10090 GN=Rack1 PE=1 SV=3 - [RACK1_MOUSE]	317	35.0546	11.36	4	4
		A0A1B0GT41				L-lactate dehydrogenase A chain (Fragment) OS=Mus musculus OX=10090 GN=Ldha PE=1 SV=1 - [A0A1B0GT41_MOUSE]	176	19.4253	11.36	2	1
		A0A1Y7VKB8				Cyclin-dependent kinase 20 (Fragment) OS=Mus musculus OX=10090 GN=Cdk20 PE=4 SV=1 - [A0A1Y7VKB8_MOUSE]	71	8.02713	11.27	1	1
		E9QJS0				28S ribosomal protein S10, mitochondrial OS=Mus musculus OX=10090 GN=Mrps10 PE=1 SV=1 - [E9QJS0_MOUSE]	160	18.6869	11.25	1	1
		A2KFE9				Immunglobulin light chain variable region (Fragment) OS=Mus musculus OX=10090 GN=Igkv4-70 PE=2 SV=1 - [A2KFE9_MOUSE]	143	15.4367	11.19	2	2
		D3YTQ9				40S ribosomal protein S15 OS=Mus musculus OX=10090 GN=Rps15 PE=1 SV=1 - [D3YTQ9_MOUSE]	118	13.7334	11.02	2	2
		Q99KH0				Hars2 protein (Fragment) OS=Mus musculus OX=10090 GN=Hars2 PE=2 SV=1 - [Q99KH0_MOUSE]	100	11.4901	11	1	1
		Q9JL78				Anti-myosin immunoglobulin light chain variable region (Fragment) OS=Mus musculus OX=10090 GN=Igkv4-91 PE=2 SV=1 - [Q9JL78_MOUSE]	101	10.7713	10.89	1	1
		Q62093				Serine/arginine-rich splicing factor 2 OS=Mus musculus OX=10090 GN=Srsf2 PE=1 SV=4 - [SRSF2_MOUSE]	221	25.4612	10.86	2	2
		Q3TAP5				RRM domain-containing protein OS=Mus musculus OX=10090 GN=Tra2a PE=2 SV=1 - [Q3TAP5_MOUSE]	212	24.6554	10.85	2	2
		Q8VE97				Serine/arginine-rich splicing factor 4 OS=Mus musculus OX=10090 GN=Srsf4 PE=2 SV=1 - [SRSF4_MOUSE]	489	55.9468	10.84	6	3
		G3UZW7				Protein mago nashi homolog 2 OS=Mus musculus OX=10090 GN=Magohb PE=4 SV=1 - [G3UZW7_MOUSE]	102	11.7912	10.78	1	1
		E0CYW7				Hepatoma-derived growth factor OS=Mus musculus OX=10090 GN=Hdgf PE=1 SV=1 - [E0CYW7_MOUSE]	84	9.40583	10.71	1	1
		A0A1D5RLS2				Cleavage and polyadenylation-specificity factor subunit 5 (Fragment) OS=Mus musculus OX=10090 GN=Nudt21 PE=1 SV=1 - [A0A1D5RLS2_MOUSE]	169	19.6201	10.65	1	1
		Q3TF41				Nucleosome assembly protein 1-like 1 OS=Mus musculus OX=10090 GN=Nap1l1 PE=1 SV=1 - [Q3TF41_MOUSE]	368	42.7059	10.6	3	2
		Q8BFZ9				Erlin-2 OS=Mus musculus OX=10090 GN=Erlin2 PE=1 SV=1 - [ERLN2_MOUSE]	340	37.8485	10.59	3	3
		P40142				Transketolase OS=Mus musculus OX=10090 GN=Tkt PE=1 SV=1 - [TKT_MOUSE]	623	67.5876	10.59	5	5
		Q6KB05				ScFv B8E5 protein (Fragment) OS=Mus musculus OX=10090 GN=scFv B8E5 PE=1 SV=1 - [Q6KB05_MOUSE]	255	27.4282	10.59	3	1
		A0A0U1RQ08				Perilipin-1 (Fragment) OS=Mus musculus OX=10090 GN=Plin1 PE=1 SV=1 - [A0A0U1RQ08_MOUSE]	161	17.2348	10.56	1	1
		A0A494BA38				Ras-related protein Rab-1B OS=Mus musculus OX=10090 GN=Rab1b PE=1 SV=1 - [A0A494BA38_MOUSE]	182	20.1731	10.44	2	2
		Q9CQS8				Protein transport protein Sec61 subunit beta OS=Mus musculus OX=10090 GN=Sec61b PE=1 SV=3 - [SC61B_MOUSE]	96	9.9521	10.42	1	1
		E9Q8Y1				Protein DEK (Fragment) OS=Mus musculus OX=10090 GN=Dek PE=1 SV=1 - [E9Q8Y1_MOUSE]	202	23.0337	10.4	2	2
		Q683Y7				Immunoglobulin heavy chain variable region (Fragment) OS=Mus musculus OX=10090 GN=IGHV PE=2 SV=1 - [Q683Y7_MOUSE]	116	12.8552	10.34	1	1
		G3UWD6				Glucose-6-phosphate 1-dehydrogenase OS=Mus musculus OX=10090 GN=G6pd2 PE=1 SV=1 - [G3UWD6_MOUSE]	513	59.1128	10.33	5	5
		A2A6J2				Troponin T, fast skeletal muscle (Fragment) OS=Mus musculus OX=10090 GN=Tnnt3 PE=1 SV=1 - [A2A6J2_MOUSE]	107	13.0425	10.28	1	1
		A0A0G2JGD2				Protein S100-A4 (Fragment) OS=Mus musculus OX=10090 GN=S100a4 PE=1 SV=1 - [A0A0G2JGD2_MOUSE]	78	9.05655	10.26	1	1
		P08905				Lysozyme C-2 OS=Mus musculus OX=10090 GN=Lyz2 PE=1 SV=2 - [LYZ2_MOUSE]	148	16.6782	10.14	1	1
		A0A0G2JED9				Ras-related protein Rap-1A (Fragment) OS=Mus musculus OX=10090 GN=Rap1a PE=1 SV=1 - [A0A0G2JED9_MOUSE]	109	12.3621	10.09	1	1
		A0A0G2JGN4				Small nuclear ribonucleoprotein-associated protein B OS=Mus musculus OX=10090 GN=Snrpb PE=4 SV=1 - [A0A0G2JGN4_MOUSE]	70	8.3803	10	1	1
		Q5SXC9				28S ribosomal protein S23, mitochondrial OS=Mus musculus OX=10090 GN=Mrps23 PE=1 SV=1 - [Q5SXC9_MOUSE]	100	11.6551	10	1	1
		Q8BRQ6				J domain-containing protein OS=Mus musculus OX=10090 GN=Dnajc9 PE=2 SV=1 - [Q8BRQ6_MOUSE]	216	25.1378	9.72	2	2
		Q3TWV4				AP-2 complex subunit mu OS=Mus musculus OX=10090 GN=Ap2m1 PE=1 SV=1 - [Q3TWV4_MOUSE]	433	49.3579	9.7	4	4
		A0A140T8P3				Immunoglobulin kappa chain variable 15-103 (Fragment) OS=Mus musculus OX=10090 GN=Igkv15-103 PE=4 SV=2 - [A0A140T8P3_MOUSE]	115	12.5393	9.57	1	1
		Q3TU25				Probable ATP-dependent RNA helicase DDX17 OS=Mus musculus OX=10090 GN=Ddx17 PE=1 SV=1 - [Q3TU25_MOUSE]	418	47.3551	9.57	3	1
		Q5RKP4				Dolichyl-diphosphooligosaccharide--protein glycosyltransferase subunit 1 (Fragment) OS=Mus musculus OX=10090 GN=Rpn1 PE=2 SV=1 - [Q5RKP4_MOUSE]	607	68.3547	9.56	5	5
		Q9CZM3				Transmembrane protein 33 OS=Mus musculus OX=10090 GN=Tmem33 PE=1 SV=1 - [Q9CZM3_MOUSE]	126	14.0403	9.52	1	1
		P39876				Metalloproteinase inhibitor 3 OS=Mus musculus OX=10090 GN=Timp3 PE=1 SV=1 - [TIMP3_MOUSE]	211	24.1658	9.48	2	2
		P04919				Band 3 anion transport protein OS=Mus musculus OX=10090 GN=Slc4a1 PE=1 SV=1 - [B3AT_MOUSE]	929	103.07	9.47	7	7
		Q7M084				Kininogen, LMW (Fragment) OS=Mus musculus OX=10090 PE=1 SV=1 - [Q7M084_MOUSE]	95	10.6473	9.47	1	1
		Q9CXW2				28S ribosomal protein S22, mitochondrial OS=Mus musculus OX=10090 GN=Mrps22 PE=1 SV=1 - [RT22_MOUSE]	359	41.1665	9.47	3	3
		Q3TWW8				Serine/arginine-rich splicing factor 6 OS=Mus musculus OX=10090 GN=Srsf6 PE=1 SV=1 - [SRSF6_MOUSE]	339	39.0021	9.44	4	1
		P01592				Immunoglobulin J chain OS=Mus musculus OX=10090 GN=Jchain PE=1 SV=4 - [IGJ_MOUSE]	159	18.0018	9.43	1	1
		Q60972				Histone-binding protein RBBP4 OS=Mus musculus OX=10090 GN=Rbbp4 PE=1 SV=5 - [RBBP4_MOUSE]	425	47.6261	9.41	4	4
		O09167				60S ribosomal protein L21 OS=Mus musculus OX=10090 GN=Rpl21 PE=1 SV=3 - [RL21_MOUSE]	160	18.5501	9.38	1	1
		A0A0A6YWA9				Guanine nucleotide-binding protein G(i) subunit alpha-2 (Fragment) OS=Mus musculus OX=10090 GN=Gnai2 PE=1 SV=1 - [A0A0A6YWA9_MOUSE]	160	18.4631	9.38	1	1
		W0TYI4				T-complex protein 1 (Fragment) OS=Mus musculus OX=10090 GN=Tcp1 PE=3 SV=1 - [W0TYI4_MOUSE]	235	25.6003	9.36	2	2
		Q7TT42				Trypsinogen 5 OS=Mus musculus OX=10090 GN=trypsinogen PE=3 SV=1 - [Q7TT42_MOUSE]	246	26.403	9.35	2	2
		P26041				Moesin OS=Mus musculus OX=10090 GN=Msn PE=1 SV=3 - [MOES_MOUSE]	577	67.7249	9.19	6	6
		D3YZ62				Unconventional myosin-Va OS=Mus musculus OX=10090 GN=Myo5a PE=1 SV=1 - [D3YZ62_MOUSE]	1828	212.201	9.19	17	16
		Q9CQN7				39S ribosomal protein L41, mitochondrial OS=Mus musculus OX=10090 GN=Mrpl41 PE=1 SV=1 - [RM41_MOUSE]	135	15.252	8.89	1	1
		D3YVJ0				SURP and G-patch domain-containing protein 2 (Fragment) OS=Mus musculus OX=10090 GN=Sugp2 PE=1 SV=1 - [D3YVJ0_MOUSE]	158	17.4628	8.86	1	1
		A2AWQ2				Protein RCC2 (Fragment) OS=Mus musculus OX=10090 GN=Rcc2 PE=1 SV=1 - [A2AWQ2_MOUSE]	170	17.8161	8.82	1	1
		P24369				Peptidyl-prolyl cis-trans isomerase B OS=Mus musculus OX=10090 GN=Ppib PE=1 SV=2 - [PPIB_MOUSE]	216	23.6986	8.8	2	1
		Q3TF87				AA_TRNA_LIGASE_II domain-containing protein OS=Mus musculus OX=10090 GN=Dars PE=2 SV=1 - [Q3TF87_MOUSE]	501	57.0671	8.78	5	5
		Q3TIP8				Chloride intracellular channel protein OS=Mus musculus OX=10090 GN=Clic1 PE=2 SV=1 - [Q3TIP8_MOUSE]	241	27.0548	8.71	2	2
		A2A6J4				Lymphocyte-specific protein 1 OS=Mus musculus OX=10090 GN=Lsp1 PE=1 SV=1 - [A2A6J4_MOUSE]	322	35.7417	8.7	2	2
		A0A494BBD8				Annexin OS=Mus musculus OX=10090 GN=Anxa1 PE=1 SV=1 - [A0A494BBD8_MOUSE]	302	33.9235	8.61	2	2
		Q921R2				40S ribosomal protein S13 OS=Mus musculus OX=10090 GN=Rps13 PE=1 SV=1 - [Q921R2_MOUSE]	140	16.1322	8.57	1	1
		Q78ZA7				Nucleosome assembly protein 1-like 4 OS=Mus musculus OX=10090 GN=Nap1l4 PE=1 SV=1 - [NP1L4_MOUSE]	375	42.6529	8.53	3	2
		A0A0B4J1G0				Low affinity immunoglobulin gamma Fc region receptor IV OS=Mus musculus OX=10090 GN=Fcgr4 PE=1 SV=1 - [FCGR4_MOUSE]	249	28.3805	8.43	2	2
		Q3TJ01				tRNA-splicing ligase RtcB homolog OS=Mus musculus OX=10090 GN=Rtcb PE=2 SV=1 - [Q3TJ01_MOUSE]	505	55.2179	8.32	4	4
		P35550				rRNA 2'-O-methyltransferase fibrillarin OS=Mus musculus OX=10090 GN=Fbl PE=1 SV=2 - [FBRL_MOUSE]	327	34.2857	8.26	3	3
		P62082				40S ribosomal protein S7 OS=Mus musculus OX=10090 GN=Rps7 PE=2 SV=1 - [RS7_MOUSE]	194	22.1133	8.25	2	2
		Q9EQK5				Major vault protein OS=Mus musculus OX=10090 GN=Mvp PE=1 SV=4 - [MVP_MOUSE]	861	95.8652	8.13	7	7
		Q6ZWV7				60S ribosomal protein L35 OS=Mus musculus OX=10090 GN=Rpl35 PE=1 SV=1 - [RL35_MOUSE]	123	14.5436	8.13	1	1
		P17897				Lysozyme C-1 OS=Mus musculus OX=10090 GN=Lyz1 PE=1 SV=1 - [LYZ1_MOUSE]	148	16.7834	8.11	1	1
		E9Q715				Putative RNA-binding protein Luc7-like 2 OS=Mus musculus OX=10090 GN=Luc7l2 PE=1 SV=1 - [E9Q715_MOUSE]	272	32.6269	8.09	2	2
		E9Q133				T-complex protein 1 subunit gamma OS=Mus musculus OX=10090 GN=Cct3 PE=1 SV=1 - [E9Q133_MOUSE]	507	56.4913	8.09	4	4
		D3Z0Y2				Peroxiredoxin-6 OS=Mus musculus OX=10090 GN=Prdx6 PE=1 SV=1 - [D3Z0Y2_MOUSE]	200	22.4799	8	2	2
		Q8BTF0				Coatomer subunit alpha OS=Mus musculus OX=10090 GN=Copa PE=2 SV=1 - [Q8BTF0_MOUSE]	1224	138.434	7.92	9	9
		Q9CV24				Uncharacterized protein (Fragment) OS=Mus musculus OX=10090 GN=Eif2s1 PE=2 SV=1 - [Q9CV24_MOUSE]	152	17.1286	7.89	1	1
		A0A1W2P7X3				Low molecular weight phosphotyrosine protein phosphatase OS=Mus musculus OX=10090 GN=Acp1 PE=1 SV=1 - [A0A1W2P7X3_MOUSE]	114	12.5542	7.89	1	1
		Q99PV0				Pre-mRNA-processing-splicing factor 8 OS=Mus musculus OX=10090 GN=Prpf8 PE=1 SV=2 - [PRP8_MOUSE]	2335	273.443	7.88	18	18
		Q9D898				Actin-related protein 2/3 complex subunit 5-like protein OS=Mus musculus OX=10090 GN=Arpc5l PE=1 SV=1 - [ARP5L_MOUSE]	153	16.9698	7.84	1	1
		Q3U9G9				Delta(14)-sterol reductase LBR OS=Mus musculus OX=10090 GN=Lbr PE=1 SV=2 - [LBR_MOUSE]	626	71.3945	7.83	6	6
		Q14C51				Pentatricopeptide repeat domain-containing protein 3, mitochondrial OS=Mus musculus OX=10090 GN=Ptcd3 PE=1 SV=2 - [PTCD3_MOUSE]	685	77.7468	7.74	5	5
		Q6PGH1				Protein BUD31 homolog OS=Mus musculus OX=10090 GN=Bud31 PE=1 SV=2 - [BUD31_MOUSE]	144	16.9886	7.64	1	1
		A0A0A6YXD3				NADH dehydrogenase [ubiquinone] iron-sulfur protein 2, mitochondrial (Fragment) OS=Mus musculus OX=10090 GN=Ndufs2 PE=1 SV=5 - [A0A0A6YXD3_MOUSE]	145	16.8856	7.59	1	1
		E9Q6I9				Transmembrane protein 40 OS=Mus musculus OX=10090 GN=Tmem40 PE=1 SV=1 - [E9Q6I9_MOUSE]	200	21.8697	7.5	1	1
		A0A0G2JDZ4				Myosin regulatory light chain 10 OS=Mus musculus OX=10090 GN=Myl10 PE=1 SV=1 - [A0A0G2JDZ4_MOUSE]	134	15.4318	7.46	1	1
		P62259				14-3-3 protein epsilon OS=Mus musculus OX=10090 GN=Ywhae PE=1 SV=1 - [1433E_MOUSE]	255	29.1554	7.45	2	1
		Q9JJ28				Protein flightless-1 homolog OS=Mus musculus OX=10090 GN=Flii PE=1 SV=1 - [FLII_MOUSE]	1271	144.712	7.4	10	10
		H3BLH2				Sulfide:quinone oxidoreductase, mitochondrial (Fragment) OS=Mus musculus OX=10090 GN=Sqor PE=1 SV=1 - [H3BLH2_MOUSE]	193	21.3754	7.25	1	1
		A2MXS5				A6 anti-[4-hydroxy-3-nitrophenyl(Phenolate form)] acetyl mAb V-L region (Fragment) OS=Mus musculus OX=10090 GN=Iglv1 PE=2 SV=1 - [A2MXS5_MOUSE]	97	10.2991	7.22	1	1
		G3UXP4				Phosphoinositide phospholipase C OS=Mus musculus OX=10090 GN=Plcg1 PE=1 SV=1 - [G3UXP4_MOUSE]	513	59.0915	7.21	1	1
		P60335				Poly(rC)-binding protein 1 OS=Mus musculus OX=10090 GN=Pcbp1 PE=1 SV=1 - [PCBP1_MOUSE]	356	37.4739	7.02	2	1
		A0PJI0				Prpf40a protein (Fragment) OS=Mus musculus OX=10090 GN=Prpf40a PE=2 SV=1 - [A0PJI0_MOUSE]	229	27.0813	6.99	2	2
		A0A1Y7VJE9				Predicted gene, 21936 OS=Mus musculus OX=10090 GN=Gm21936 PE=3 SV=1 - [A0A1Y7VJE9_MOUSE]	144	16.5872	6.94	1	1
		Q61753				D-3-phosphoglycerate dehydrogenase OS=Mus musculus OX=10090 GN=Phgdh PE=1 SV=3 - [SERA_MOUSE]	533	56.5491	6.94	3	3
		Q3TLH6				FABP domain-containing protein OS=Mus musculus OX=10090 GN=Fabp5 PE=2 SV=1 - [Q3TLH6_MOUSE]	130	14.4059	6.92	1	1
		Q9D1R9				60S ribosomal protein L34 OS=Mus musculus OX=10090 GN=Rpl34 PE=1 SV=2 - [RL34_MOUSE]	117	13.2844	6.84	1	1
		Q9CV89				Uncharacterized protein (Fragment) OS=Mus musculus OX=10090 GN=Pnn PE=2 SV=1 - [Q9CV89_MOUSE]	235	27.1154	6.81	1	1
		D3YZ06				Heat shock protein beta-1 OS=Mus musculus OX=10090 GN=Hspb1 PE=1 SV=1 - [D3YZ06_MOUSE]	147	16.8075	6.8	1	1
		P11404				Fatty acid-binding protein, heart OS=Mus musculus OX=10090 GN=Fabp3 PE=1 SV=5 - [FABPH_MOUSE]	133	14.8097	6.77	1	1
		D3YZX3				Guanine nucleotide-binding protein G(I)/G(S)/G(T) subunit beta-2 OS=Mus musculus OX=10090 GN=Gnb2 PE=1 SV=1 - [D3YZX3_MOUSE]	296	32.3876	6.76	2	2
		D6RHK9				Diacylglycerol kinase zeta OS=Mus musculus OX=10090 GN=Dgkz PE=1 SV=1 - [D6RHK9_MOUSE]	134	14.7703	6.72	1	1
		P28798				Progranulin OS=Mus musculus OX=10090 GN=Grn PE=1 SV=2 - [GRN_MOUSE]	589	63.4131	6.62	3	3
		G3UZW9				Nucleolar transcription factor 1 (Fragment) OS=Mus musculus OX=10090 GN=Ubtf PE=1 SV=1 - [G3UZW9_MOUSE]	151	18.0599	6.62	1	1
		Q9CRB2				H/ACA ribonucleoprotein complex subunit 2 OS=Mus musculus OX=10090 GN=Nhp2 PE=1 SV=1 - [NHP2_MOUSE]	153	17.236	6.54	1	1
		P11672				Neutrophil gelatinase-associated lipocalin OS=Mus musculus OX=10090 GN=Lcn2 PE=1 SV=1 - [NGAL_MOUSE]	200	22.8605	6.5	1	1
		Q8BTB8				Uncharacterized protein (Fragment) OS=Mus musculus OX=10090 GN=Mrpl49 PE=2 SV=1 - [Q8BTB8_MOUSE]	123	14.0894	6.5	1	1
		Q9CQ06				39S ribosomal protein L24, mitochondrial OS=Mus musculus OX=10090 GN=Mrpl24 PE=1 SV=1 - [RM24_MOUSE]	216	24.929	6.48	1	1
		F6T4M4				Serine/arginine repetitive matrix protein 1 (Fragment) OS=Mus musculus OX=10090 GN=Srrm1 PE=1 SV=1 - [F6T4M4_MOUSE]	140	16.2313	6.43	1	1
		Q8C9R8				Protein kinase domain-containing protein OS=Mus musculus OX=10090 GN=Srpk2 PE=2 SV=1 - [Q8C9R8_MOUSE]	187	21.4268	6.42	1	1
		Q9EQ06				Estradiol 17-beta-dehydrogenase 11 OS=Mus musculus OX=10090 GN=Hsd17b11 PE=1 SV=1 - [DHB11_MOUSE]	298	32.8597	6.38	2	2
		A0A1B0GT92				Glycogen [starch] synthase OS=Mus musculus OX=10090 GN=Gys1 PE=1 SV=1 - [A0A1B0GT92_MOUSE]	674	76.5759	6.38	4	4
		Q9D023				Mitochondrial pyruvate carrier 2 OS=Mus musculus OX=10090 GN=Mpc2 PE=1 SV=1 - [MPC2_MOUSE]	127	14.2766	6.3	1	1
		P62242				40S ribosomal protein S8 OS=Mus musculus OX=10090 GN=Rps8 PE=1 SV=2 - [RS8_MOUSE]	208	24.1902	6.25	1	1
		F6TBV1				Magnesium transporter protein 1 OS=Mus musculus OX=10090 GN=Magt1 PE=1 SV=1 - [F6TBV1_MOUSE]	312	35.2409	6.09	2	2
		Q3UDA7				Nucleoplasmin domain-containing protein (Fragment) OS=Mus musculus OX=10090 GN=Npm1 PE=2 SV=1 - [Q3UDA7_MOUSE]	200	22.1104	6	1	1
		O35326				Serine/arginine-rich splicing factor 5 OS=Mus musculus OX=10090 GN=Srsf5 PE=1 SV=2 - [SRSF5_MOUSE]	269	30.8731	5.95	2	1
		Q9CSK2				WD_REPEATS_REGION domain-containing protein (Fragment) OS=Mus musculus OX=10090 GN=Pwp1 PE=2 SV=1 - [Q9CSK2_MOUSE]	286	31.5069	5.94	2	2
		P62317				Small nuclear ribonucleoprotein Sm D2 OS=Mus musculus OX=10090 GN=Snrpd2 PE=1 SV=1 - [SMD2_MOUSE]	118	13.5182	5.93	1	1
		Q3U0Y9				Uncharacterized protein OS=Mus musculus OX=10090 PE=2 SV=1 - [Q3U0Y9_MOUSE]	186	20.7191	5.91	1	1
		Q9ESQ3				Vinculin (Fragment) OS=Mus musculus OX=10090 GN=Vcl PE=2 SV=1 - [Q9ESQ3_MOUSE]	153	17.324	5.88	1	1
		E0CZ27				Histone H3 (Fragment) OS=Mus musculus OX=10090 GN=H3f3a PE=3 SV=1 - [E0CZ27_MOUSE]	119	13.3144	5.88	1	1
		Q8C5C0				Uncharacterized protein OS=Mus musculus OX=10090 GN=Samhd1 PE=2 SV=1 - [Q8C5C0_MOUSE]	551	63.9626	5.81	3	3
		F6UFG6				Acidic leucine-rich nuclear phosphoprotein 32 family member A (Fragment) OS=Mus musculus OX=10090 GN=Anp32a PE=1 SV=1 - [F6UFG6_MOUSE]	138	15.4072	5.8	1	1
		F7CHP9				Nucleolar protein 56 (Fragment) OS=Mus musculus OX=10090 GN=Nop56 PE=1 SV=1 - [F7CHP9_MOUSE]	173	18.8691	5.78	1	1
		P43430				Mast cell protease 8 OS=Mus musculus OX=10090 GN=Mcpt8 PE=2 SV=1 - [MCPT8_MOUSE]	247	27.104	5.67	1	1
		Q8CA04				RIBOSOMAL_L9 domain-containing protein OS=Mus musculus OX=10090 GN=Mrpl9 PE=2 SV=1 - [Q8CA04_MOUSE]	265	30.2553	5.66	1	1
		Q6PE01				U5 small nuclear ribonucleoprotein 40 kDa protein OS=Mus musculus OX=10090 GN=Snrnp40 PE=1 SV=1 - [SNR40_MOUSE]	358	39.2507	5.59	2	2
		A0A0G2JG95				Serine/threonine-protein phosphatase PGAM5, mitochondrial (Fragment) OS=Mus musculus OX=10090 GN=Pgam5 PE=1 SV=1 - [A0A0G2JG95_MOUSE]	179	20.2816	5.59	1	1
		Q9QZF2				Glypican-1 OS=Mus musculus OX=10090 GN=Gpc1 PE=1 SV=1 - [GPC1_MOUSE]	557	61.3207	5.57	2	2
		Q5M9N9				Prdx2 protein OS=Mus musculus OX=10090 GN=Prdx2 PE=2 SV=1 - [Q5M9N9_MOUSE]	198	21.7771	5.56	1	1
		P01795				Ig heavy chain V region M167 OS=Mus musculus OX=10090 PE=1 SV=1 - [HVM26_MOUSE]	144	16.2089	5.56	1	1
		E2D872				Apolipoprotein B editing complex 3 (Fragment) OS=Mus musculus castaneus OX=10091 GN=Apobec PE=4 SV=1 - [E2D872_MUSMC]	180	21.756	5.56	1	1
		Q8C4B1				Uncharacterized protein OS=Mus musculus OX=10090 GN=Larp1b PE=2 SV=1 - [Q8C4B1_MOUSE]	146	16.7542	5.48	1	1
		Q3U3J9				Aldedh domain-containing protein (Fragment) OS=Mus musculus OX=10090 GN=Aldh3b1 PE=2 SV=1 - [Q3U3J9_MOUSE]	439	48.8771	5.47	2	2
		P06745				Glucose-6-phosphate isomerase OS=Mus musculus OX=10090 GN=Gpi PE=1 SV=4 - [G6PI_MOUSE]	558	62.7272	5.38	2	2
		F6WL90				Nuclear autoantigen Sp-100 (Fragment) OS=Mus musculus OX=10090 GN=Sp100 PE=1 SV=1 - [F6WL90_MOUSE]	302	35.8068	5.3	2	2
		Q02105				Complement C1q subcomponent subunit C OS=Mus musculus OX=10090 GN=C1qc PE=1 SV=2 - [C1QC_MOUSE]	246	25.9749	5.28	1	1
		Q9Z183				Protein-arginine deiminase type-4 OS=Mus musculus OX=10090 GN=Padi4 PE=1 SV=3 - [PADI4_MOUSE]	666	74.3679	5.26	3	3
		Q4L0E6				Type II cytokeratin Kb40 (Fragment) OS=Mus musculus OX=10090 GN=Krt78 PE=2 SV=1 - [Q4L0E6_MOUSE]	420	47.5889	5.24	2	1
		Q9CS06				Uncharacterized protein (Fragment) OS=Mus musculus OX=10090 GN=Cct8 PE=2 SV=1 - [Q9CS06_MOUSE]	458	49.8545	5.24	2	2
		E0CXI2				Collagen alpha-2(I) chain (Fragment) OS=Mus musculus OX=10090 GN=Col1a2 PE=1 SV=1 - [E0CXI2_MOUSE]	177	16.9624	5.08	1	1
		Q64511				DNA topoisomerase 2-beta OS=Mus musculus OX=10090 GN=Top2b PE=1 SV=2 - [TOP2B_MOUSE]	1612	181.795	5.02	7	4
		Q3TJI8				Corticosteroid 11-beta-dehydrogenase isozyme 1 OS=Mus musculus OX=10090 GN=Hsd11b1 PE=1 SV=1 - [Q3TJI8_MOUSE]	262	28.6709	4.96	1	1
		P26151				High affinity immunoglobulin gamma Fc receptor I OS=Mus musculus OX=10090 GN=Fcgr1 PE=1 SV=1 - [FCGR1_MOUSE]	404	44.8596	4.95	2	2
		Q9DCT2				NADH dehydrogenase [ubiquinone] iron-sulfur protein 3, mitochondrial OS=Mus musculus OX=10090 GN=Ndufs3 PE=1 SV=2 - [NDUS3_MOUSE]	263	30.1305	4.94	1	1
		A0A494BAW6				Asparagine--tRNA ligase, cytoplasmic OS=Mus musculus OX=10090 GN=Nars PE=1 SV=1 - [A0A494BAW6_MOUSE]	164	19.0008	4.88	1	1
		Q921L3				Calcium load-activated calcium channel OS=Mus musculus OX=10090 GN=Tmco1 PE=1 SV=1 - [TMCO1_MOUSE]	188	21.1612	4.79	1	1
		Q9CQV5				28S ribosomal protein S24, mitochondrial OS=Mus musculus OX=10090 GN=Mrps24 PE=1 SV=1 - [RT24_MOUSE]	167	18.8889	4.79	1	1
		P14106				Complement C1q subcomponent subunit B OS=Mus musculus OX=10090 GN=C1qb PE=1 SV=2 - [C1QB_MOUSE]	253	26.7006	4.74	1	1
		Q3U935				Uncharacterized protein OS=Mus musculus OX=10090 GN=Cnbp PE=2 SV=1 - [Q3U935_MOUSE]	170	18.7292	4.71	1	1
		D3YWT0				Signal peptidase complex catalytic subunit SEC11 OS=Mus musculus OX=10090 GN=Sec11a PE=1 SV=1 - [D3YWT0_MOUSE]	170	19.5564	4.71	1	1
		P17426				AP-2 complex subunit alpha-1 OS=Mus musculus OX=10090 GN=Ap2a1 PE=1 SV=1 - [AP2A1_MOUSE]	977	107.596	4.71	5	1
		P17427				AP-2 complex subunit alpha-2 OS=Mus musculus OX=10090 GN=Ap2a2 PE=1 SV=2 - [AP2A2_MOUSE]	938	103.951	4.69	5	1
		A2A547				Ribosomal protein L19 OS=Mus musculus OX=10090 GN=Rpl19 PE=1 SV=1 - [A2A547_MOUSE]	194	23.2332	4.64	1	1
		Q99JY0				Trifunctional enzyme subunit beta, mitochondrial OS=Mus musculus OX=10090 GN=Hadhb PE=1 SV=1 - [ECHB_MOUSE]	475	51.3534	4.63	2	2
		B2RS76				Carboxypeptidase B1 (Tissue), isoform CRA_b OS=Mus musculus OX=10090 GN=Cpb1 PE=1 SV=1 - [B2RS76_MOUSE]	415	47.5434	4.58	1	1
		Q3V3K3				Serine/threonine-protein kinase TAO3 OS=Mus musculus OX=10090 GN=Taok3 PE=1 SV=1 - [Q3V3K3_MOUSE]	438	53.0317	4.57	2	2
		Q8CH18				Cell division cycle and apoptosis regulator protein 1 OS=Mus musculus OX=10090 GN=Ccar1 PE=1 SV=1 - [CCAR1_MOUSE]	1146	131.979	4.54	5	5
		O54734				Dolichyl-diphosphooligosaccharide--protein glycosyltransferase 48 kDa subunit OS=Mus musculus OX=10090 GN=Ddost PE=1 SV=2 - [OST48_MOUSE]	441	48.997	4.54	2	2
		A0A0G2JF23				Malate dehydrogenase (Fragment) OS=Mus musculus OX=10090 GN=Mdh2 PE=1 SV=1 - [A0A0G2JF23_MOUSE]	199	21.0341	4.52	1	1
		D3Z0X4				Zinc finger protein 617 (Fragment) OS=Mus musculus OX=10090 GN=Zfp617 PE=1 SV=1 - [D3Z0X4_MOUSE]	222	25.6784	4.5	1	1
		Q61081				Hsp90 co-chaperone Cdc37 OS=Mus musculus OX=10090 GN=Cdc37 PE=1 SV=1 - [CDC37_MOUSE]	379	44.5649	4.49	1	1
		F8WGJ7				SRSF protein kinase 1 (Fragment) OS=Mus musculus OX=10090 GN=Srpk1 PE=1 SV=2 - [F8WGJ7_MOUSE]	223	25.3374	4.48	1	1
		P80316				T-complex protein 1 subunit epsilon OS=Mus musculus OX=10090 GN=Cct5 PE=1 SV=1 - [TCPE_MOUSE]	541	59.5859	4.44	2	2
		Q3UAF1				Uncharacterized protein OS=Mus musculus OX=10090 GN=Ddx39 PE=2 SV=1 - [Q3UAF1_MOUSE]	227	26.5945	4.41	1	1
		G3UY38				Heterogeneous nuclear ribonucleoprotein L OS=Mus musculus OX=10090 GN=Hnrnpl PE=1 SV=1 - [G3UY38_MOUSE]	456	50.5325	4.39	2	2
		Q3U1H7				Sorting nexin OS=Mus musculus OX=10090 GN=Snx18 PE=2 SV=1 - [Q3U1H7_MOUSE]	547	59.5537	4.39	2	2
		Q8K2Y7				39S ribosomal protein L47, mitochondrial OS=Mus musculus OX=10090 GN=Mrpl47 PE=1 SV=2 - [RM47_MOUSE]	252	29.7068	4.37	1	1
		E9PUI4				[F-actin]-monooxygenase MICAL1 OS=Mus musculus OX=10090 GN=Mical1 PE=1 SV=1 - [E9PUI4_MOUSE]	939	103.691	4.37	3	3
		P07361				Alpha-1-acid glycoprotein 2 OS=Mus musculus OX=10090 GN=Orm2 PE=1 SV=1 - [A1AG2_MOUSE]	207	23.8282	4.35	1	1
		Q5SQG5				Prohibitin (Fragment) OS=Mus musculus OX=10090 GN=Phb PE=1 SV=1 - [Q5SQG5_MOUSE]	207	22.9852	4.35	1	1
		Q8K1X4				Nck-associated protein 1-like OS=Mus musculus OX=10090 GN=Nckap1l PE=1 SV=1 - [NCKPL_MOUSE]	1134	128.822	4.32	4	4
		Q05CE8				Luzp1 protein (Fragment) OS=Mus musculus OX=10090 GN=Luzp1 PE=2 SV=1 - [Q05CE8_MOUSE]	211	24.8221	4.27	1	1
		Q4QQM3				Unc84b protein OS=Mus musculus OX=10090 GN=Sun2 PE=2 SV=1 - [Q4QQM3_MOUSE]	473	52.6107	4.23	2	2
		P17918				Proliferating cell nuclear antigen OS=Mus musculus OX=10090 GN=Pcna PE=1 SV=2 - [PCNA_MOUSE]	261	28.7664	4.21	1	1
		Q6LAF6				Cathepsin B (Fragment) OS=Mus musculus OX=10090 GN=Ctsb PE=2 SV=1 - [Q6LAF6_MOUSE]	194	20.9096	4.12	1	1
		Q08ED8				Family with sequence similarity 170, member B OS=Mus musculus OX=10090 GN=Fam170b PE=2 SV=1 - [Q08ED8_MOUSE]	340	39.8434	4.12	1	1
		O35558				Mitogen-activated protein kinase OS=Mus musculus OX=10090 GN=Erk2 PE=3 SV=1 - [O35558_MOUSE]	291	33.5795	4.12	1	1
		P49718				DNA replication licensing factor MCM5 OS=Mus musculus OX=10090 GN=Mcm5 PE=1 SV=2 - [MCM5_MOUSE]	734	82.3541	4.09	3	3
		P62754				40S ribosomal protein S6 OS=Mus musculus OX=10090 GN=Rps6 PE=1 SV=1 - [RS6_MOUSE]	249	28.663	4.02	1	1
		Q3UD36				IF rod domain-containing protein (Fragment) OS=Mus musculus OX=10090 GN=Vim PE=2 SV=1 - [Q3UD36_MOUSE]	405	47.148	3.95	2	1
		Q3UDB1				T-complex protein 1 subunit eta (Fragment) OS=Mus musculus OX=10090 GN=Cct7 PE=2 SV=1 - [Q3UDB1_MOUSE]	481	52.8707	3.95	2	2
		Q3UDZ8				Uncharacterized protein (Fragment) OS=Mus musculus OX=10090 GN=Mta2 PE=2 SV=1 - [Q3UDZ8_MOUSE]	521	59.175	3.84	2	2
		A2AF65				Dedicator of cytokinesis protein 11 OS=Mus musculus OX=10090 GN=Dock11 PE=1 SV=1 - [A2AF65_MOUSE]	527	61.0086	3.8	2	2
		Q810V1				Ttc7 protein (Fragment) OS=Mus musculus OX=10090 GN=Ttc7 PE=2 SV=1 - [Q810V1_MOUSE]	211	23.2799	3.79	1	1
		A8CVP4				LIM and senescent cell antigen-like-containing domain protein OS=Mus musculus OX=10090 GN=Lims1 PE=2 SV=1 - [A8CVP4_MOUSE]	325	37.2158	3.69	1	1
		Q3UZ81				Pro-interleukin-16 OS=Mus musculus OX=10090 GN=Il16 PE=2 SV=1 - [Q3UZ81_MOUSE]	624	66.3926	3.69	2	2
		Q3U4P0				FAD-binding FR-type domain-containing protein OS=Mus musculus OX=10090 GN=Cybb PE=2 SV=1 - [Q3U4P0_MOUSE]	570	65.2624	3.68	2	2
		Q8BHL3				TBC1 domain family member 10B OS=Mus musculus OX=10090 GN=Tbc1d10b PE=1 SV=2 - [TB10B_MOUSE]	798	87.2206	3.63	2	2
		Q3UG53				Protein kinase domain-containing protein OS=Mus musculus OX=10090 GN=Stk10 PE=2 SV=1 - [Q3UG53_MOUSE]	965	111.771	3.63	4	4
		A0A494BBN2				39S ribosomal protein L28, mitochondrial OS=Mus musculus OX=10090 GN=Mrpl28 PE=1 SV=1 - [A0A494BBN2_MOUSE]	250	29.3546	3.6	1	1
		G3X9X5				Zinc finger CCCH type, antiviral 1, isoform CRA_b OS=Mus musculus OX=10090 GN=Zc3hav1 PE=1 SV=1 - [G3X9X5_MOUSE]	673	76.3636	3.57	2	2
		Q9DB77				Cytochrome b-c1 complex subunit 2, mitochondrial OS=Mus musculus OX=10090 GN=Uqcrc2 PE=1 SV=1 - [QCR2_MOUSE]	453	48.205	3.53	1	1
		A0A0R4J119				Cytoplasmic FMR1-interacting protein OS=Mus musculus OX=10090 GN=Cyfip1 PE=1 SV=1 - [A0A0R4J119_MOUSE]	1251	144.824	3.52	4	4
		Q8BST8				Uncharacterized protein OS=Mus musculus OX=10090 GN=Zrsr1 PE=2 SV=1 - [Q8BST8_MOUSE]	428	51.3143	3.5	1	1
		P16381				Putative ATP-dependent RNA helicase Pl10 OS=Mus musculus OX=10090 GN=D1Pas1 PE=1 SV=1 - [DDX3L_MOUSE]	660	73.0952	3.48	2	2
		Q8BK60				SERPIN domain-containing protein OS=Mus musculus OX=10090 GN=Serpinb1a PE=2 SV=1 - [Q8BK60_MOUSE]	379	42.5908	3.43	1	1
		Q8BTF8				RNA-binding Raly-like protein OS=Mus musculus OX=10090 GN=Ralyl PE=2 SV=1 - [RALYL_MOUSE]	293	32.4315	3.41	1	1
		E9Q2B0				General transcription factor 3C polypeptide 4 OS=Mus musculus OX=10090 GN=Gtf3c4 PE=1 SV=1 - [E9Q2B0_MOUSE]	676	76.6558	3.4	2	2
		Q811C0				4.1G protein (Fragment) OS=Mus musculus OX=10090 GN=Epb41l2 PE=2 SV=1 - [Q811C0_MOUSE]	474	52.5947	3.38	1	1
		Q3THU8				Uncharacterized protein OS=Mus musculus OX=10090 GN=Slc25a3 PE=2 SV=1 - [Q3THU8_MOUSE]	357	39.5874	3.36	1	1
		A0A1D5RLV1				Protein 4.1 (Fragment) OS=Mus musculus OX=10090 GN=Epb41 PE=1 SV=1 - [A0A1D5RLV1_MOUSE]	476	53.975	3.36	1	1
		Q02013				Aquaporin-1 OS=Mus musculus OX=10090 GN=Aqp1 PE=1 SV=3 - [AQP1_MOUSE]	269	28.7752	3.35	1	1
		Q3U2S8				Voltage-gated hydrogen channel 1 OS=Mus musculus OX=10090 GN=Hvcn1 PE=1 SV=2 - [HVCN1_MOUSE]	269	31.2227	3.35	1	1
		Q8BY26				AAA domain-containing protein OS=Mus musculus OX=10090 GN=Rfc3 PE=2 SV=1 - [Q8BY26_MOUSE]	270	30.6179	3.33	1	1
		Q6P7V9				Structural maintenance of chromosomes protein OS=Mus musculus OX=10090 GN=Smc4 PE=2 SV=1 - [Q6P7V9_MOUSE]	1216	139.433	3.29	4	4
		Q04750				DNA topoisomerase 1 OS=Mus musculus OX=10090 GN=Top1 PE=1 SV=2 - [TOP1_MOUSE]	767	90.8189	3.26	2	2
		Q6PHM1				Lamc1 protein (Fragment) OS=Mus musculus OX=10090 GN=Lamc1 PE=2 SV=1 - [Q6PHM1_MOUSE]	220	24.1791	3.18	1	1
		Q9JL95				Proteoglycan 3 OS=Mus musculus OX=10090 GN=Prg3 PE=2 SV=1 - [PRG3_MOUSE]	222	25.188	3.15	1	1
		A2AAN2				Signal recognition particle subunit SRP68 OS=Mus musculus OX=10090 GN=Srp68 PE=1 SV=1 - [A2AAN2_MOUSE]	587	65.9118	3.07	1	1
		Q8BZS1				Apolipoprotein L 10b OS=Mus musculus OX=10090 GN=Apol10b PE=2 SV=1 - [Q8BZS1_MOUSE]	197	21.7267	3.05	1	1
		Q3TJ10				Uncharacterized protein OS=Mus musculus OX=10090 GN=Adpgk PE=2 SV=1 - [Q3TJ10_MOUSE]	495	53.7975	3.03	1	1
		O35129				Prohibitin-2 OS=Mus musculus OX=10090 GN=Phb2 PE=1 SV=1 - [PHB2_MOUSE]	299	33.2759	3.01	1	1
		Q9D8N0				Elongation factor 1-gamma OS=Mus musculus OX=10090 GN=Eef1g PE=1 SV=3 - [EF1G_MOUSE]	437	50.0292	2.97	1	1
		Q8VED4				Serine/threonine-protein phosphatase OS=Mus musculus OX=10090 GN=Ppp2cb PE=2 SV=1 - [Q8VED4_MOUSE]	278	32.0377	2.88	1	1
		A0A0J9YKD4				Creatine kinase M-type OS=Mus musculus OX=10090 GN=Ckm PE=1 SV=1 - [A0A0J9YKD4_MOUSE]	312	35.0859	2.88	1	1
		Q6ZWR1				Uncharacterized protein (Fragment) OS=Mus musculus OX=10090 GN=Syne1 PE=2 SV=1 - [Q6ZWR1_MOUSE]	348	39.5195	2.87	1	1
		Q5SVG5				AP complex subunit beta OS=Mus musculus OX=10090 GN=Ap1b1 PE=1 SV=1 - [Q5SVG5_MOUSE]	916	101.128	2.84	3	3
		Q01320				DNA topoisomerase 2-alpha OS=Mus musculus OX=10090 GN=Top2a PE=1 SV=2 - [TOP2A_MOUSE]	1528	172.682	2.81	4	1
		Q3TS50				B30.2/SPRY domain-containing protein (Fragment) OS=Mus musculus OX=10090 GN=Hnrnpu PE=2 SV=1 - [Q3TS50_MOUSE]	533	57.9558	2.81	1	1
		P42669				Transcriptional activator protein Pur-alpha OS=Mus musculus OX=10090 GN=Pura PE=1 SV=1 - [PURA_MOUSE]	321	34.8624	2.8	1	1
		B7ZCU2				Abl interactor 1 OS=Mus musculus OX=10090 GN=Abi1 PE=1 SV=1 - [B7ZCU2_MOUSE]	393	43.1477	2.8	1	1
		Q3U9C4				DRBM domain-containing protein (Fragment) OS=Mus musculus OX=10090 GN=Mrpl44 PE=2 SV=1 - [Q3U9C4_MOUSE]	292	33.0331	2.74	1	1
		Q00PI9				Heterogeneous nuclear ribonucleoprotein U-like protein 2 OS=Mus musculus OX=10090 GN=Hnrnpul2 PE=1 SV=2 - [HNRL2_MOUSE]	745	84.8878	2.68	2	2
		E9Q557				Desmoplakin OS=Mus musculus OX=10090 GN=Dsp PE=1 SV=1 - [DESP_MOUSE]	2883	332.706	2.67	8	8
		Q80XI4				Phosphatidylinositol 5-phosphate 4-kinase type-2 beta OS=Mus musculus OX=10090 GN=Pip4k2b PE=1 SV=1 - [PI42B_MOUSE]	416	47.2888	2.64	1	1
		F7D1P5				Ankyrin-1 (Fragment) OS=Mus musculus OX=10090 GN=Ank1 PE=1 SV=1 - [F7D1P5_MOUSE]	1098	120.784	2.64	2	2
		Q63918				Caveolae-associated protein 2 OS=Mus musculus OX=10090 GN=Cavin2 PE=1 SV=3 - [CAVN2_MOUSE]	418	46.7354	2.63	1	1
		Q3UDN8				Uncharacterized protein (Fragment) OS=Mus musculus OX=10090 GN=Trim28 PE=2 SV=1 - [Q3UDN8_MOUSE]	631	68.6425	2.54	2	2
		Q3UF58				Catalase OS=Mus musculus OX=10090 GN=Cat PE=2 SV=1 - [Q3UF58_MOUSE]	526	59.6606	2.47	1	1
		Q9D8T2				Gasdermin-D OS=Mus musculus OX=10090 GN=Gsdmdc1 PE=1 SV=1 - [GSDMD_MOUSE]	487	53.2043	2.46	1	1
		Q9CU62				Structural maintenance of chromosomes protein 1A OS=Mus musculus OX=10090 GN=Smc1a PE=1 SV=4 - [SMC1A_MOUSE]	1233	143.146	2.43	3	3
		D3YTU3				Ribosomal oxygenase 2 OS=Mus musculus OX=10090 GN=Riox2 PE=1 SV=1 - [D3YTU3_MOUSE]	373	42.7028	2.41	1	1
		Q3TYT5				TGc domain-containing protein OS=Mus musculus OX=10090 GN=Epb42 PE=2 SV=1 - [Q3TYT5_MOUSE]	673	74.91	2.38	2	2
		A2A6T1				Cerebellar degeneration-related protein 2-like OS=Mus musculus OX=10090 GN=Cdr2l PE=1 SV=1 - [CDR2L_MOUSE]	465	53.18	2.37	1	1
		P29351				Tyrosine-protein phosphatase non-receptor type 6 OS=Mus musculus OX=10090 GN=Ptpn6 PE=1 SV=2 - [PTN6_MOUSE]	595	67.5172	2.35	1	1
		P42580				NK1 transcription factor-related protein 2 OS=Mus musculus OX=10090 GN=Nkx1-2 PE=1 SV=1 - [NKX12_MOUSE]	305	31.9931	2.3	1	1
		Q9D880				Mitochondrial import inner membrane translocase subunit TIM50 OS=Mus musculus OX=10090 GN=Timm50 PE=1 SV=1 - [TIM50_MOUSE]	353	39.7516	2.27	1	1
		B9EIX9				MAS-related GPR, member X2 OS=Mus musculus OX=10090 GN=Mrgprx2 PE=2 SV=1 - [B9EIX9_MOUSE]	352	40.346	2.27	1	1
		Q6IR05				Smc2 protein (Fragment) OS=Mus musculus OX=10090 GN=Smc2 PE=2 SV=1 - [Q6IR05_MOUSE]	492	55.834	2.24	1	1
		Q3TZX8				Polynucleotide 5'-hydroxyl-kinase NOL9 OS=Mus musculus OX=10090 GN=Nol9 PE=1 SV=1 - [NOL9_MOUSE]	714	80.7883	2.24	2	2
		Q3UYC2				B5 domain-containing protein OS=Mus musculus OX=10090 GN=Farsb PE=2 SV=1 - [Q3UYC2_MOUSE]	490	54.4324	2.24	1	1
		P25206				DNA replication licensing factor MCM3 OS=Mus musculus OX=10090 GN=Mcm3 PE=1 SV=2 - [MCM3_MOUSE]	812	91.4892	2.22	2	2
		E9Q175				Unconventional myosin-VI OS=Mus musculus OX=10090 GN=Myo6 PE=1 SV=1 - [E9Q175_MOUSE]	1253	144.682	2.08	3	3
		Q09200				Beta-1,4 N-acetylgalactosaminyltransferase 1 OS=Mus musculus OX=10090 GN=B4galnt1 PE=1 SV=1 - [B4GN1_MOUSE]	533	59.1751	2.06	1	1
		A2A9R3				Melanoma-associated antigen B4 OS=Mus musculus OX=10090 GN=Mageb4 PE=1 SV=1 - [MAGB4_MOUSE]	556	60.8844	1.98	1	1
		O70138				Neutrophil collagenase OS=Mus musculus OX=10090 GN=Mmp8 PE=2 SV=2 - [MMP8_MOUSE]	465	53.0922	1.94	1	1
		F8WGW3				S1 RNA-binding domain-containing protein 1 OS=Mus musculus OX=10090 GN=Srbd1 PE=1 SV=1 - [F8WGW3_MOUSE]	981	110.125	1.94	2	2
		P20060				Beta-hexosaminidase subunit beta OS=Mus musculus OX=10090 GN=Hexb PE=1 SV=2 - [HEXB_MOUSE]	536	61.0771	1.87	1	1
		Q8C3X8				Lipase maturation factor 2 OS=Mus musculus OX=10090 GN=Lmf2 PE=1 SV=1 - [LMF2_MOUSE]	702	79.9468	1.85	1	1
		Q8K2M0				39S ribosomal protein L38, mitochondrial OS=Mus musculus OX=10090 GN=Mrpl38 PE=1 SV=2 - [RM38_MOUSE]	380	45.0017	1.84	1	1
		Q9CUM4				Dynamin-type G domain-containing protein (Fragment) OS=Mus musculus OX=10090 GN=Dnm2 PE=2 SV=1 - [Q9CUM4_MOUSE]	493	56.5168	1.83	1	1
		P50516				V-type proton ATPase catalytic subunit A OS=Mus musculus OX=10090 GN=Atp6v1a PE=1 SV=2 - [VATA_MOUSE]	617	68.2826	1.78	1	1
		Q05C63				Csde1 protein OS=Mus musculus OX=10090 GN=Csde1 PE=2 SV=1 - [Q05C63_MOUSE]	449	49.639	1.78	1	1
		Q0VF52				Phospholipid-transporting ATPase OS=Mus musculus OX=10090 GN=Atp8b3 PE=2 SV=1 - [Q0VF52_MOUSE]	857	97.3784	1.75	1	1
		Q76MZ3				Serine/threonine-protein phosphatase 2A 65 kDa regulatory subunit A alpha isoform OS=Mus musculus OX=10090 GN=Ppp2r1a PE=1 SV=3 - [2AAA_MOUSE]	589	65.2809	1.7	1	1
		F8WIT2				Annexin OS=Mus musculus OX=10090 GN=Anxa6 PE=1 SV=1 - [F8WIT2_MOUSE]	667	75.241	1.65	1	1
		G3X9Q3				Histocompatibility (Minor) HA-1, isoform CRA_a OS=Mus musculus OX=10090 GN=Arhgap45 PE=1 SV=1 - [G3X9Q3_MOUSE]	1116	122.783	1.61	1	1
		Q3UMI9				Uncharacterized protein (Fragment) OS=Mus musculus OX=10090 GN=Cand1 PE=2 SV=1 - [Q3UMI9_MOUSE]	700	77.8581	1.57	1	1
		Q3TYZ4				Uncharacterized protein (Fragment) OS=Mus musculus OX=10090 GN=Arhgef2 PE=2 SV=1 - [Q3TYZ4_MOUSE]	637	73.088	1.57	1	1
		S4R2B0				RNA-binding protein 25 (Fragment) OS=Mus musculus OX=10090 GN=Rbm25 PE=1 SV=1 - [S4R2B0_MOUSE]	585	70.9635	1.54	1	1
		Q99LL6				Col1a1 protein (Fragment) OS=Mus musculus OX=10090 GN=Col1a1 PE=2 SV=1 - [Q99LL6_MOUSE]	589	58.7686	1.53	1	1
		Q8VDM6				Heterogeneous nuclear ribonucleoprotein U-like protein 1 OS=Mus musculus OX=10090 GN=Hnrnpul1 PE=1 SV=1 - [HNRL1_MOUSE]	859	95.9425	1.51	1	1
		A0A172Q394				Fibroblast activation protein (Fragment) OS=Mus musculus OX=10090 GN=Fap PE=2 SV=1 - [A0A172Q394_MOUSE]	736	85.2172	1.49	1	1
		Q6PFZ4				Smc3 protein OS=Mus musculus OX=10090 GN=Smc3 PE=2 SV=1 - [Q6PFZ4_MOUSE]	681	78.4008	1.47	1	1
		Q5U405				Transmembrane protease serine 13 OS=Mus musculus OX=10090 GN=Tmprss13 PE=2 SV=2 - [TMPSD_MOUSE]	543	59.7679	1.47	1	1
		Q3THQ5				Uncharacterized protein OS=Mus musculus OX=10090 GN=Stip1 PE=2 SV=1 - [Q3THQ5_MOUSE]	543	62.4613	1.47	1	1
		Q02053				Ubiquitin-like modifier-activating enzyme 1 OS=Mus musculus OX=10090 GN=Uba1 PE=1 SV=1 - [UBA1_MOUSE]	1058	117.734	1.42	1	1
		Q9DBJ3				Brain-specific angiogenesis inhibitor 1-associated protein 2-like protein 1 OS=Mus musculus OX=10090 GN=Baiap2l1 PE=1 SV=1 - [BI2L1_MOUSE]	514	57.1521	1.36	1	1
		P26039				Talin-1 OS=Mus musculus OX=10090 GN=Tln1 PE=1 SV=2 - [TLN1_MOUSE]	2541	269.653	1.34	2	2
		P38647				Stress-70 protein, mitochondrial OS=Mus musculus OX=10090 GN=Hspa9 PE=1 SV=3 - [GRP75_MOUSE]	679	73.4156	1.33	1	1
		P41245				Matrix metalloproteinase-9 OS=Mus musculus OX=10090 GN=Mmp9 PE=1 SV=2 - [MMP9_MOUSE]	730	80.4842	1.23	1	1
		Q8BMS1				Trifunctional enzyme subunit alpha, mitochondrial OS=Mus musculus OX=10090 GN=Hadha PE=1 SV=1 - [ECHA_MOUSE]	763	82.6175	1.18	1	1
		E9Q3Z4				Hexokinase-3 OS=Mus musculus OX=10090 GN=Hk3 PE=1 SV=1 - [E9Q3Z4_MOUSE]	867	94.1709	1.15	1	1
		P09055				Integrin beta-1 OS=Mus musculus OX=10090 GN=Itgb1 PE=1 SV=1 - [ITB1_MOUSE]	798	88.1733	1.13	1	1
		Q9CRF5				Uncharacterized protein (Fragment) OS=Mus musculus OX=10090 GN=Wdr75 PE=2 SV=1 - [Q9CRF5_MOUSE]	795	90.0431	1.13	1	1
		G3X956				SPT16, facilitates chromatin-remodeling subunit OS=Mus musculus OX=10090 GN=Supt16 PE=1 SV=1 - [G3X956_MOUSE]	1047	119.763	1.05	1	1
		A0A494BAC1				DUF4708 domain-containing protein OS=Mus musculus OX=10090 GN=Gm17266 PE=4 SV=1 - [A0A494BAC1_MOUSE]	690	77.7595	1.01	1	1
		Q921M3				Splicing factor 3B subunit 3 OS=Mus musculus OX=10090 GN=Sf3b3 PE=1 SV=1 - [SF3B3_MOUSE]	1217	135.465	0.99	1	1
		Q8VDU4				Proto-oncogene vav OS=Mus musculus OX=10090 GN=Vav1 PE=1 SV=1 - [Q8VDU4_MOUSE]	806	93.8087	0.99	1	1
		Q8BXX7				Uncharacterized protein OS=Mus musculus OX=10090 GN=Mthfd1 PE=2 SV=1 - [Q8BXX7_MOUSE]	725	78.1072	0.97	1	1
		Q9JIF7				Coatomer subunit beta OS=Mus musculus OX=10090 GN=Copb1 PE=1 SV=1 - [COPB_MOUSE]	953	106.998	0.94	1	1
		P35441				Thrombospondin-1 OS=Mus musculus OX=10090 GN=Thbs1 PE=1 SV=1 - [TSP1_MOUSE]	1170	129.564	0.94	1	1
		A2AQA7				RNA helicase aquarius OS=Mus musculus OX=10090 GN=Aqr PE=1 SV=1 - [A2AQA7_MOUSE]	1400	161.751	0.93	1	1
		Q80TP6				MKIAA0890 protein (Fragment) OS=Mus musculus OX=10090 GN=mKIAA0890 PE=4 SV=3 - [Q80TP6_MOUSE]	1041	116.768	0.77	1	1
		J3QNW0				DNA (cytosine-5)-methyltransferase OS=Mus musculus OX=10090 GN=Dnmt1 PE=1 SV=1 - [J3QNW0_MOUSE]	1501	169.85	0.73	1	1
		P01027				Complement C3 OS=Mus musculus OX=10090 GN=C3 PE=1 SV=3 - [CO3_MOUSE]	1663	186.366	0.72	1	1
		Q8CIH5				1-phosphatidylinositol 4,5-bisphosphate phosphodiesterase gamma-2 OS=Mus musculus OX=10090 GN=Plcg2 PE=1 SV=1 - [PLCG2_MOUSE]	1265	147.498	0.71	1	1
		Q60520				Paired amphipathic helix protein Sin3a OS=Mus musculus OX=10090 GN=Sin3a PE=1 SV=3 - [SIN3A_MOUSE]	1274	144.998	0.63	1	1
		G5E866				Splicing factor 3B subunit 1 OS=Mus musculus OX=10090 GN=Sf3b1 PE=1 SV=1 - [G5E866_MOUSE]	1304	145.738	0.61	1	1
		Q8CIA8				Uaca protein OS=Mus musculus OX=10090 GN=Uaca PE=2 SV=1 - [Q8CIA8_MOUSE]	1201	136.689	0.58	1	1
		Q5SW75				Protein phosphatase Slingshot homolog 2 OS=Mus musculus OX=10090 GN=Ssh2 PE=1 SV=2 - [SSH2_MOUSE]	1423	158.13	0.56	1	1
		P27671				Ras-specific guanine nucleotide-releasing factor 1 OS=Mus musculus OX=10090 GN=Rasgrf1 PE=1 SV=2 - [RGRF1_MOUSE]	1262	144.011	0.55	1	1
		E9Q2Z1				Cat eye syndrome critical region protein 2 homolog OS=Mus musculus OX=10090 GN=Cecr2 PE=1 SV=1 - [CECR2_MOUSE]	1453	161.428	0.48	1	1
		E9PVG8				RIKEN cDNA 9530053A07 gene OS=Mus musculus OX=10090 GN=9530053A07Rik PE=1 SV=1 - [E9PVG8_MOUSE]	2581	280.044	0.35	1	1
		K3W4M2				Ryanodine receptor 1 OS=Mus musculus OX=10090 GN=Ryr1 PE=1 SV=1 - [K3W4M2_MOUSE]	5033	564.535	0.24	2	2
		A0A1D5RLM8				Predicted gene 11639 OS=Mus musculus OX=10090 GN=Gm11639 PE=1 SV=1 - [A0A1D5RLM8_MOUSE]	5808	653.798	0.14	1	1
